# Supplementary material for: Association between Obesity, Overweight, Elevated Waist Circumference, and Insulin Resistance Markers among Brazilian Adolescent Students
Source: Nutrients. 2022 Aug 24;14(17):3487. doi: 10.3390/nu14173487 (PMC9458155; doi:10.3390/nu14173487)
Supplement: Supplementary file 1 [file nutrients-14-03487-s001.zip]

Archive with 1 entries (1 files):
- nutrients-1847488-supplementary.pdf
